# Supplementary material for: A real-world pharmacovigilance analysis of adverse events associated with irbesartan using the FAERS and JADER databases
Source: Front Pharmacol. 2024 Nov 20;15:1485190. doi: 10.3389/fphar.2024.1485190 (PMC11614654; doi:10.3389/fphar.2024.1485190)
Supplement: Supplementary file 1 [file Table2.xlsx]

## Sheet: Sheet1
System Organ Class	Preferred term	Case number	ROR(95%CI)	PRR	EBGM	EBGM05	EBGM(EBGM05)	IC2	IC025	IC(IC025)	pvalue	adjustedP
Metabolism and nutrition disorders	Hyperkalaemia	52	39.26(29.44-52.34)	35.57(1728.82)	35.11	27.6	35.11(27.6)	5.13	3.46	5.13(3.46)	0	0
Musculoskeletal and connective tissue disorders	Rhabdomyolysis	22	8.02(5.23-12.29)	7.73(129.25)	7.71	5.39	7.71(5.39)	2.95	1.28	2.95(1.28)	1.71e-28	3.43e-27
Renal and urinary disorders	Renal impairment	19	3.46(2.19-5.47)	3.38(32.06)	3.37	2.3	3.37(2.3)	1.75	0.08	1.75(0.08)	5.03e-08	1.01e-06
Cardiac disorders	Cardiac failure*	12	3.75(2.12-6.65)	3.69(23.63)	3.69	2.28	3.69(2.28)	1.88	0.21	1.88(0.21)	4.57e-06	9.14e-05
Metabolism and nutrition disorders	Hyponatraemia*	11	7.53(4.14-13.69)	7.4(60.84)	7.38	4.47	7.38(4.47)	2.88	1.21	2.88(1.21)	1.47e-13	2.94e-12
Investigations	Blood potassium increased	9	33.7(17.37-65.39)	33.15(277.36)	32.76	18.81	32.76(18.81)	5.03	3.36	5.03(3.36)	1.52e-55	3.03e-54
Vascular disorders	Hypotension	8	7.61(3.78-15.32)	7.52(45.15)	7.5	4.18	7.5(4.18)	2.91	1.23	2.91(1.23)	4.53e-10	9.06e-09
Investigations	Blood creatinine increased	8	9.11(4.53-18.33)	8.99(56.68)	8.96	4.99	8.96(4.99)	3.16	1.49	3.16(1.49)	2.58e-12	5.15e-11
Cardiac disorders	Bradycardia	8	5.17(2.57-10.4)	5.11(26.44)	5.1	2.84	5.1(2.84)	2.35	0.68	2.35(0.68)	2.11e-06	4.22e-05
Renal and urinary disorders	Renal disorder	7	6.08(2.88-12.83)	6.01(29.26)	6	3.21	6(3.21)	2.59	0.91	2.59(0.91)	7.59e-07	1.52e-05
Metabolism and nutrition disorders	Respiratory failure*	7	6.76(3.2-14.26)	6.68(33.81)	6.67	3.57	6.67(3.57)	2.74	1.07	2.74(1.07)	1e-07	2e-06
Renal and urinary disorders	Tubulointerstitial nephritis*	6	5.77(2.58-12.92)	5.72(23.36)	5.71	2.91	5.71(2.91)	2.51	0.84	2.51(0.84)	1.4e-05	0.000279018
Cardiac disorders	Cardiac failure congestive*	5	6.62(2.74-15.98)	6.56(23.56)	6.55	3.13	6.55(3.13)	2.71	1.04	2.71(1.04)	1.86e-05	0.000371971
Renal and urinary disorders	Renal failure	5	4.4(1.82-10.62)	4.37(12.98)	4.36	2.09	4.36(2.09)	2.12	0.45	2.12(0.45)	0.00171666	0.0343331
Investigations	Blood urea increased*	5	13.34(5.52-32.25)	13.23(56.27)	13.17	6.29	13.17(6.29)	3.72	2.05	3.72(2.05)	2.24e-11	4.47e-10
Cardiac disorders	Ascites*	4	5.44(2.03-14.56)	5.41(14.35)	5.4	2.37	5.4(2.37)	2.43	0.76	2.43(0.76)	0.00133992	0.0267983
Immune system disorders	Angioedema	4	10.56(3.94-28.29)	10.49(34.22)	10.45	4.58	10.45(4.58)	3.39	1.71	3.39(1.71)	4.62e-07	9.24e-06
Injury, poisoning and procedural complications	Procedural hypotension	4	125.32(45.82-342.73)	124.39(467.87)	118.91	51.24	118.91(51.24)	6.89	5.2	6.89(5.2)	1.07e-79	2.13e-78
Metabolism and nutrition disorders	Hypochloraemia*	4	131.43(48-359.84)	130.46(490)	124.44	53.57	124.44(53.57)	6.96	5.26	6.96(5.26)	2.18e-83	4.36e-82
General disorders and administration site conditions	Asthenia	4	5.67(2.12-15.17)	5.63(15.23)	5.62	2.47	5.62(2.47)	2.49	0.82	2.49(0.82)	0.000934942	0.0186988
