# Supplementary material for: A real-world pharmacovigilance analysis of adverse events associated with irbesartan using the FAERS and JADER databases
Source: Front Pharmacol. 2024 Nov 20;15:1485190. doi: 10.3389/fphar.2024.1485190 (PMC11614654; doi:10.3389/fphar.2024.1485190)
Supplement: Supplementary file 2 [file Table3.xlsx]

## Sheet: Sheet1
SOC	PT	Cases	ROR(95%CI)	PRR(Chi-Squared)	EBGM(EBGM05)	IC(IC025)	pvalue	adjustedP
Skin And Subcutaneous Tissue Disorders	Angioedema	27	11.33 ( 7.76 - 16.55 )	11.24 ( 252 )	11.24 ( 8.18 )	3.49 ( 1.82 )	1.54694e-54	1.28396e-52
Gastrointestinal Disorders	Gastrointestinal Disorder*	24	5.5 ( 3.68 - 8.22 )	5.47 ( 87.76 )	5.47 ( 3.91 )	2.45 ( 0.78 )	6.91245e-20	5.73734e-18
Cardiac Disorders	Palpitations*	22	3.4 ( 2.24 - 5.18 )	3.39 ( 37.09 )	3.39 ( 2.39 )	1.76 ( 0.09 )	3.77048e-09	3.12949e-07
Nervous System Disorders	Dysgeusia*	21	4.87 ( 3.17 - 7.48 )	4.84 ( 64.13 )	4.84 ( 3.38 )	2.28 ( 0.61 )	7.96905e-15	6.61431e-13
Metabolism And Nutrition Disorders	Hyponatraemia*	19	6.05 ( 3.85 - 9.49 )	6.02 ( 79.52 )	6.01 ( 4.12 )	2.59 ( 0.92 )	5.8213e-18	4.83168e-16
Nervous System Disorders	Disturbance In Attention*	16	5.15 ( 3.15 - 8.41 )	5.13 ( 53.16 )	5.12 ( 3.4 )	2.36 ( 0.69 )	2.41793e-12	2.00688e-10
Skin And Subcutaneous Tissue Disorders	Photosensitivity Reaction*	16	17.41 ( 10.65 - 28.47 )	17.34 ( 246.09 )	17.32 ( 11.48 )	4.11 ( 2.45 )	5.84977e-52	4.85531e-50
Gastrointestinal Disorders	Swollen Tongue	16	9.15 ( 5.6 - 14.95 )	9.11 ( 115.46 )	9.1 ( 6.03 )	3.19 ( 1.52 )	3.47218e-25	2.88191e-23
Neoplasms Benign, Malignant And Unspecified (Incl Cysts And Polyps)	Neoplasm Malignant*	16	4.43 ( 2.71 - 7.24 )	4.42 ( 42.31 )	4.41 ( 2.93 )	2.14 ( 0.48 )	4.32545e-10	3.59012e-08
Ear And Labyrinth Disorders	Vertigo*	14	4.07 ( 2.41 - 6.89 )	4.06 ( 32.33 )	4.06 ( 2.62 )	2.02 ( 0.35 )	6.08333e-08	5.04917e-06
Product Issues	Product Taste Abnormal*	13	18.1 ( 10.49 - 31.21 )	18.03 ( 208.91 )	18.01 ( 11.41 )	4.17 ( 2.5 )	1.03148e-43	8.56126e-42
Cardiac Disorders	Arrhythmia*	12	4.46 ( 2.53 - 7.87 )	4.45 ( 32.11 )	4.45 ( 2.77 )	2.15 ( 0.49 )	8.22798e-08	6.82923e-06
Product Issues	Product Availability Issue*	12	11.87 ( 6.73 - 20.92 )	11.83 ( 118.88 )	11.82 ( 7.35 )	3.56 ( 1.9 )	2.30186e-25	1.91054e-23
Vascular Disorders	Blood Pressure Inadequately Controlled*	11	30.39 ( 16.8 - 54.95 )	30.29 ( 310.97 )	30.23 ( 18.41 )	4.92 ( 3.25 )	2.23035e-63	1.85119e-61
Investigations	Blood Pressure Abnormal*	11	10.39 ( 5.75 - 18.79 )	10.36 ( 93.03 )	10.36 ( 6.31 )	3.37 ( 1.71 )	5.19537e-20	4.31216e-18
Immune System Disorders	Anaphylactic Reaction	10	3.5 ( 1.88 - 6.51 )	3.49 ( 17.8 )	3.49 ( 2.08 )	1.8 ( 0.14 )	8.73273e-05	0.00724817
Metabolism And Nutrition Disorders	Hyperkalaemia	10	5.24 ( 2.81 - 9.74 )	5.22 ( 34.16 )	5.22 ( 3.11 )	2.38 ( 0.72 )	4.17323e-08	3.46378e-06
Investigations	Blood Creatine Phosphokinase Increased	10	5.84 ( 3.14 - 10.86 )	5.82 ( 39.95 )	5.82 ( 3.46 )	2.54 ( 0.87 )	2.86686e-09	2.3795e-07
Nervous System Disorders	Presyncope*	9	6.82 ( 3.55 - 13.13 )	6.81 ( 44.59 )	6.8 ( 3.94 )	2.77 ( 1.1 )	4.30738e-10	3.57512e-08
Vascular Disorders	Blood Pressure Fluctuation*	9	6.31 ( 3.28 - 12.15 )	6.3 ( 40.13 )	6.3 ( 3.64 )	2.65 ( 0.99 )	3.28839e-09	2.72937e-07
Ear And Labyrinth Disorders	Tinnitus*	9	3.52 ( 1.83 - 6.77 )	3.51 ( 16.17 )	3.51 ( 2.03 )	1.81 ( 0.15 )	0.000208051	0.0172683
Eye Disorders	Photopsia*	9	25.56 ( 13.28 - 49.19 )	25.49 ( 211.44 )	25.45 ( 14.72 )	4.67 ( 3 )	1.01291e-42	8.40719e-41
Reproductive System And Breast Disorders	Erectile Dysfunction*	8	5.73 ( 2.86 - 11.47 )	5.72 ( 31.15 )	5.72 ( 3.2 )	2.52 ( 0.85 )	2.49139e-07	2.06785e-05
Cardiac Disorders	Acute Myocardial Infarction*	8	4.65 ( 2.32 - 9.31 )	4.64 ( 22.86 )	4.64 ( 2.6 )	2.21 ( 0.55 )	1.08097e-05	0.000897204
Vascular Disorders	Vasculitis*	8	12.41 ( 6.2 - 24.83 )	12.38 ( 83.62 )	12.37 ( 6.92 )	3.63 ( 1.96 )	1.55774e-17	1.29292e-15
Nervous System Disorders	Tunnel Vision*	8	77.42 ( 38.62 - 155.21 )	77.24 ( 599.09 )	76.87 ( 42.95 )	6.26 ( 4.6 )	2.53338e-116	2.10271e-114
Gastrointestinal Disorders	Colitis Microscopic*	7	29.27 ( 13.93 - 61.48 )	29.21 ( 190.35 )	29.15 ( 15.67 )	4.87 ( 3.2 )	2.22634e-37	1.84787e-35
Gastrointestinal Disorders	Gastritis*	7	4.7 ( 2.24 - 9.86 )	4.69 ( 20.32 )	4.69 ( 2.52 )	2.23 ( 0.56 )	4.1544e-05	0.00344815
Nervous System Disorders	Dizziness Postural	7	14.08 ( 6.71 - 29.58 )	14.06 ( 84.83 )	14.04 ( 7.55 )	3.81 ( 2.15 )	1.86339e-17	1.54662e-15
Injury, Poisoning And Procedural Complications	Accidental Exposure To Product By Child*	7	18.55 ( 8.83 - 38.95 )	18.51 ( 115.82 )	18.49 ( 9.94 )	4.21 ( 2.54 )	2.54035e-23	2.10849e-21
Nervous System Disorders	Ageusia*	7	4.99 ( 2.38 - 10.47 )	4.98 ( 22.27 )	4.98 ( 2.68 )	2.32 ( 0.65 )	1.7289e-05	0.00143498
Hepatobiliary Disorders	Acute Hepatic Failure*	7	9.77 ( 4.65 - 20.52 )	9.76 ( 54.98 )	9.75 ( 5.24 )	3.29 ( 1.62 )	8.79287e-12	7.29809e-10
Gastrointestinal Disorders	Sprue-Like Enteropathy*	7	23.41 ( 11.14 - 49.16 )	23.36 ( 149.61 )	23.33 ( 12.54 )	4.54 ( 2.88 )	1.06172e-29	8.81228e-28
Gastrointestinal Disorders	Intestinal Angioedema	7	291.98 ( 138.14 - 617.17 )	291.37 ( 1988.63 )	286.07 ( 152.93 )	8.16 ( 6.49 )	0	0
Gastrointestinal Disorders	Small Intestinal Obstruction*	7	10.42 ( 4.96 - 21.89 )	10.41 ( 59.48 )	10.4 ( 5.59 )	3.38 ( 1.71 )	1.22137e-12	1.01374e-10
Cardiac Disorders	Pericarditis*	7	8.83 ( 4.2 - 18.53 )	8.81 ( 48.45 )	8.81 ( 4.73 )	3.14 ( 1.47 )	1.55922e-10	1.29415e-08
Gastrointestinal Disorders	Pancreatitis Acute*	7	5.83 ( 2.78 - 12.24 )	5.82 ( 27.95 )	5.82 ( 3.13 )	2.54 ( 0.87 )	1.35925e-06	0.000112818
Gastrointestinal Disorders	Malabsorption*	6	20.98 ( 9.41 - 46.76 )	20.95 ( 113.83 )	20.92 ( 10.7 )	4.39 ( 2.72 )	2.13361e-22	1.7709e-20
Injury, Poisoning And Procedural Complications	Accidental Poisoning*	6	118.33 ( 52.96 - 264.38 )	118.12 ( 691.56 )	117.24 ( 59.84 )	6.87 ( 5.2 )	3.39929e-128	2.82141e-126
Nervous System Disorders	Anosmia*	6	7.33 ( 3.29 - 16.34 )	7.32 ( 32.75 )	7.32 ( 3.74 )	2.87 ( 1.21 )	2.33457e-07	1.93769e-05
General Disorders And Administration Site Conditions	Exercise Tolerance Decreased*	6	19.16 ( 8.6 - 42.7 )	19.13 ( 102.95 )	19.1 ( 9.77 )	4.26 ( 2.59 )	2.15894e-20	1.79192e-18
Respiratory, Thoracic And Mediastinal Disorders	Pharyngeal Oedema	6	6.22 ( 2.79 - 13.85 )	6.21 ( 26.21 )	6.2 ( 3.17 )	2.63 ( 0.97 )	4.0151e-06	0.000333253
Gastrointestinal Disorders	Enteritis*	6	17.88 ( 8.02 - 39.85 )	17.85 ( 95.35 )	17.83 ( 9.12 )	4.16 ( 2.49 )	5.44425e-19	4.51873e-17
Surgical And Medical Procedures	Abortion Induced*	6	11.02 ( 4.94 - 24.55 )	11 ( 54.51 )	10.99 ( 5.62 )	3.46 ( 1.79 )	1.99909e-11	1.65925e-09
Injury, Poisoning And Procedural Complications	Muscle Rupture*	6	28.36 ( 12.72 - 63.22 )	28.31 ( 157.8 )	28.26 ( 14.45 )	4.82 ( 3.15 )	1.72987e-30	1.43579e-28
Injury, Poisoning And Procedural Complications	Rib Fracture*	6	5.21 ( 2.34 - 11.6 )	5.2 ( 20.35 )	5.2 ( 2.66 )	2.38 ( 0.71 )	5.2176e-05	0.00433061
Nervous System Disorders	Sensory Loss*	6	13.16 ( 5.91 - 29.33 )	13.14 ( 67.27 )	13.13 ( 6.72 )	3.72 ( 2.05 )	8.535e-14	7.08405e-12
Neoplasms Benign, Malignant And Unspecified (Incl Cysts And Polyps)	Renal Cell Carcinoma*	6	21.04 ( 9.44 - 46.89 )	21 ( 114.16 )	20.98 ( 10.73 )	4.39 ( 2.72 )	1.85036e-22	1.5358e-20
Renal And Urinary Disorders	Single Functional Kidney*	6	163.89 ( 73.27 - 366.59 )	163.6 ( 959.61 )	161.92 ( 82.55 )	7.34 ( 5.67 )	3.5679e-177	2.96136e-175
Hepatobiliary Disorders	Hepatotoxicity*	6	5.05 ( 2.27 - 11.24 )	5.04 ( 19.43 )	5.04 ( 2.58 )	2.33 ( 0.67 )	7.81664e-05	0.00648781
Infections And Infestations	Tongue Abscess	6	1594.48 ( 687.97 - 3695.44 )	1591.62 ( 8657.32 )	1444.79 ( 715.08 )	10.5 ( 8.79 )	0	0
Blood And Lymphatic System Disorders	Eosinophilia*	6	6.37 ( 2.86 - 14.19 )	6.36 ( 27.08 )	6.36 ( 3.25 )	2.67 ( 1 )	2.73682e-06	0.000227156
Renal And Urinary Disorders	Renal Tubular Acidosis*	6	52.94 ( 23.73 - 118.08 )	52.84 ( 304.17 )	52.67 ( 26.92 )	5.72 ( 4.05 )	2.47117e-57	2.05107e-55
Blood And Lymphatic System Disorders	Agranulocytosis*	6	6.21 ( 2.79 - 13.84 )	6.2 ( 26.19 )	6.2 ( 3.17 )	2.63 ( 0.97 )	4.04879e-06	0.00033605
Pregnancy, Puerperium And Perinatal Conditions	Pregnancy*	6	4.99 ( 2.24 - 11.11 )	4.98 ( 19.09 )	4.98 ( 2.55 )	2.32 ( 0.65 )	9.09459e-05	0.00754851
Product Issues	Product Solubility Abnormal*	5	18.94 ( 7.87 - 45.56 )	18.92 ( 84.75 )	18.89 ( 9.07 )	4.24 ( 2.57 )	1.8135e-16	1.50521e-14
Gastrointestinal Disorders	Paraesthesia Oral*	5	6.35 ( 2.64 - 15.27 )	6.34 ( 22.5 )	6.34 ( 3.04 )	2.66 ( 1 )	2.90574e-05	0.00241176
Skin And Subcutaneous Tissue Disorders	Vascular Purpura*	5	65.31 ( 27.12 - 157.3 )	65.21 ( 314.83 )	64.95 ( 31.13 )	6.02 ( 4.35 )	3.26792e-57	2.71237e-55
Injury, Poisoning And Procedural Complications	Paternal Drugs Affecting Foetus*	5	213.55 ( 88.3 - 516.46 )	213.23 ( 1041.97 )	210.38 ( 100.48 )	7.72 ( 6.04 )	2.29594e-185	1.90563e-183
Congenital, Familial And Genetic Disorders	Renal Dysplasia*	5	222.65 ( 92.04 - 538.6 )	222.31 ( 1086.17 )	219.21 ( 104.68 )	7.78 ( 6.1 )	3.78423e-193	3.14091e-191
Product Issues	Product Coating Issue*	4	74.17 ( 27.76 - 198.21 )	74.09 ( 287.05 )	73.74 ( 32.4 )	6.2 ( 4.53 )	1.56431e-49	1.29837e-47
Product Issues	Suspected Counterfeit Product*	4	20.95 ( 7.85 - 55.9 )	20.93 ( 75.82 )	20.9 ( 9.2 )	4.39 ( 2.72 )	3.9029e-14	3.23941e-12
Investigations	Urine Output Increased*	4	26.43 ( 9.91 - 70.53 )	26.4 ( 97.61 )	26.36 ( 11.6 )	4.72 ( 3.05 )	8.25627e-18	6.8527e-16
General Disorders And Administration Site Conditions	Hypothermia*	4	7.17 ( 2.69 - 19.12 )	7.16 ( 21.21 )	7.16 ( 3.15 )	2.84 ( 1.17 )	8.2838e-05	0.00687555
Nervous System Disorders	Fine Motor Skill Dysfunction*	4	25.78 ( 9.66 - 68.79 )	25.75 ( 95.01 )	25.71 ( 11.31 )	4.68 ( 3.02 )	2.25791e-17	1.87406e-15
Social Circumstances	Blood Product Transfusion Dependent*	3	116.9 ( 37.53 - 364.19 )	116.8 ( 341.87 )	115.94 ( 44.8 )	6.86 ( 5.18 )	2.18481e-53	1.81339e-51
Product Issues	Product Size Issue*	3	10.76 ( 3.47 - 33.39 )	10.75 ( 26.51 )	10.74 ( 4.16 )	3.43 ( 1.76 )	2.63817e-05	0.00218968
Reproductive System And Breast Disorders	Genital Burning Sensation*	3	63.76 ( 20.51 - 198.27 )	63.71 ( 184.42 )	63.45 ( 24.56 )	5.99 ( 4.32 )	1.63585e-29	1.35776e-27
Reproductive System And Breast Disorders	Genital Erythema*	3	124 ( 39.79 - 386.38 )	123.89 ( 362.81 )	122.92 ( 47.49 )	6.94 ( 5.27 )	1.47464e-56	1.22395e-54
Reproductive System And Breast Disorders	Penis Disorder*	3	20.62 ( 6.64 - 64.02 )	20.6 ( 55.88 )	20.58 ( 7.97 )	4.36 ( 2.7 )	7.0104e-10	5.81863e-08
Reproductive System And Breast Disorders	Testis Discomfort*	3	552.88 ( 174.73 - 1749.43 )	552.39 ( 1594.87 )	533.59 ( 203.52 )	9.06 ( 7.37 )	1.14385e-242	9.49396e-241
Injury, Poisoning And Procedural Complications	Foreign Body In Throat*	3	23.01 ( 7.41 - 71.45 )	22.99 ( 63.02 )	22.96 ( 8.9 )	4.52 ( 2.85 )	5.55572e-11	4.61125e-09
Eye Disorders	Conjunctival Haemorrhage*	3	13.54 ( 4.36 - 42.03 )	13.53 ( 34.79 )	13.52 ( 5.24 )	3.76 ( 2.09 )	1.32122e-06	0.000109661
Investigations	Blood Lactic Acid Increased*	3	10.83 ( 3.49 - 33.6 )	10.82 ( 26.72 )	10.81 ( 4.19 )	3.43 ( 1.77 )	2.44775e-05	0.00203164
Hepatobiliary Disorders	Autoimmune Hepatitis*	3	8.14 ( 2.62 - 25.26 )	8.13 ( 18.76 )	8.13 ( 3.15 )	3.02 ( 1.36 )	0.000450439	0.0373864
