# Supplementary material for: A real-world pharmacovigilance analysis of adverse events associated with irbesartan using the FAERS and JADER databases
Source: Front Pharmacol. 2024 Nov 20;15:1485190. doi: 10.3389/fphar.2024.1485190 (PMC11614654; doi:10.3389/fphar.2024.1485190)
Supplement: Supplementary file 5 [file Table4.xlsx]

## Sheet: Sheet 1
x	n	min	max	median	iqr	q1	q3	mean	sd	se
Product Issues	44	1	1673	10	24.5	2.75	27.25	118.318	306.139	46.1521
Immune System Disorders	25	3	485	17	97	10	107	119.16	168.143	33.6286
Eye Disorders	58	1	1308	31	91.75	30.25	122	175.224	322.596	42.359
Psychiatric Disorders	80	1	3672	35.5	375	14	389	641.05	1247.22	139.443
Skin And Subcutaneous Tissue Disorders	244	1	3672	46	227	11	238	403.311	900.013	57.6175
General Disorders And Administration Site Conditions	262	1	4515	53	354.25	10	364.25	347.191	693.715	42.8579
Investigations	164	1	3468	84.5	326.75	13	339.75	404.738	724.594	56.5813
Nervous System Disorders	220	1	3871	87	348.25	17.75	366	333.85	542.76	36.5929
Blood And Lymphatic System Disorders	62	4	2814	90	590	39	629	489.016	750.069	95.2589
Respiratory, Thoracic And Mediastinal Disorders	119	1	4515	106	841	10	851	759.059	1221.76	111.999
Reproductive System And Breast Disorders	10	2	1349	123	896.25	29.75	926	462.9	540.228	170.835
Gastrointestinal Disorders	261	1	4515	126	474	11	485	513.801	944.685	58.4746
Renal And Urinary Disorders	195	1	4515	161	750	18	768	563.456	855.252	61.2458
Vascular Disorders	173	1	4515	175	375	14	389	363.306	641.098	48.7418
Hepatobiliary Disorders	60	1	2453	195	595.5	29.5	625	467.317	671.606	86.704
Cardiac Disorders	91	1	2680	206	897	14.5	911.5	544.352	720.447	75.5233
Ear And Labyrinth Disorders	18	11	790	231.5	246	42	288	222.722	204.907	48.2971
Metabolism And Nutrition Disorders	222	1	4018	253.5	809.5	22	831.5	685.788	1030.57	69.1673
Musculoskeletal And Connective Tissue Disorders	108	1	3871	280	2082	17	2099	1166.03	1496.25	143.977
Infections And Infestations	75	3	4515	517	1339.5	39.5	1379	1053.43	1335.17	154.172
Injury, Poisoning And Procedural Complications	148	1	3672	730	3543.5	123.5	3667	1422.46	1532.64	125.982
Neoplasms Benign, Malignant And Unspecified (Incl Cysts And Polyps)	37	5	4383	911	2528	391	2919	1562.32	1372.76	225.681
Surgical And Medical Procedures	16	3	3672	3667	2936.75	735.25	3672	2291.06	1637.44	409.359
